# Supplementary material for: Synthesis of Pillar[5]arene- and Phosphazene-Linked Porous Organic Polymers for Highly Efficient Adsorption of Uranium
Source: Molecules. 2023 Jan 19;28(3):1029. doi: 10.3390/molecules28031029 (PMC9920965; doi:10.3390/molecules28031029)
Supplement: Supplementary file 1 [file molecules-28-01029-s001.zip]

Archive with 1 entries (1 files):
- molecules-2150676-supplementary.pdf
